# Supplementary material for: Design, In Silico, and Experimental Evaluation of Novel Naproxen–Azetidinone Hybrids as Selective COX-2 Inhibitors
Source: Molecules. 2025 Nov 11;30(22):4358. doi: 10.3390/molecules30224358 (PMC12654640; doi:10.3390/molecules30224358)
Supplement: Supplementary file 1 [file molecules-30-04358-s001.zip]

Archive with 1 entries (1 files):
- molecules-3968552-supplementary.pdf
